# Supplementary material for: Decreased α-cell mass and early structural alterations of the exocrine pancreas in patients with type 1 diabetes: An analysis based on the nPOD repository
Source: PLoS One. 2018 Jan 19;13(1):e0191528. doi: 10.1371/journal.pone.0191528 (PMC5774815; doi:10.1371/journal.pone.0191528)
Supplement: S1 Table — (XLSX) [file pone.0191528.s009.xlsx]

## Sheet: Feuil1
CaseID	Donor Type	Age (years)	Diabetes Duration (years)	Gender	HbA1c (%)	HbA1c (mmol/mmol)	BMI (kg/m2)	Pancreas weight (g)
6278	No diabetes	10	NA	Female	6.3	45	21.3	33.6
6232	No diabetes	14	NA	Female			20.8	49.4
6096	No diabetes	16	NA	Female			18.8	49.33
6227	No diabetes	17	NA	Female			26.4	60.4
6253	No diabetes	19	NA	Female			34.3	85.29
6003	No diabetes	23	NA	Female			29.3	NA
6029	No diabetes	24	NA	Female			22.6	79.3
6034	No diabetes	32	NA	Female			25.2	75.4
6251	No diabetes	33	NA	Female	5.3	34	29.5	77.8
6015	No diabetes	39	NA	Female			32.2	NA
6010	No diabetes	47	NA	Female			19.7	NA
6295	No diabetes	47	NA	Female	5.3	34	30.4	66.42
6008	No diabetes	50	NA	Female			24.2	NA
6017	No diabetes	59	NA	Female			24.8	NA
6016	No diabetes	64	NA	Female			31.2	NA
6012	No diabetes	68	NA	Female			23.7	NA
6021	No diabetes	72	NA	Female			24.5	NA
6172	No diabetes	19.2	NA	Female	5.4	36	32.4	59.7
6179	No diabetes	21.8	NA	Female			20.7	72.4
6129	No diabetes	42.9	NA	Female	5.2	33	23.4	58.84
6097	No diabetes	43.1	NA	Female	7.1	54	36.4	85.2
6102	No diabetes	45.1	NA	Female	6.1	43	35.1	87.32
6165	No diabetes	45.8	NA	Female	5.6	38	25	97.41
6112	No diabetes	6.3	NA	Female	5.6	38	18.4	29.98
6144	No diabetes	7.5	NA	Female			16.3	45
6137	No diabetes	8.9	NA	Female	6.2	44	24.2	39.21
6007	No diabetes	9	NA	Male			20	NA
6233	No diabetes	14	NA	Male			21.9	60.93
6282	No diabetes	14	NA	Male			41.9	75.86
6075	No diabetes	16	NA	Male			14.9	47.58
6230	No diabetes	16	NA	Male	5.3	34	18.9	66.27
6271	No diabetes	17	NA	Male			24.4	97.99
6279	No diabetes	19	NA	Male			34	80.17
6238	No diabetes	20	NA	Male			21.7	91.5
6024	No diabetes	21	NA	Male			27.8	NA
6057	No diabetes	22	NA	Male			26	104.36
6060	No diabetes	24	NA	Male			32.7	104
6055	No diabetes	27	NA	Male			22.7	63.1
6058	No diabetes	27	NA	Male			19.1	52.68
6048	No diabetes	30	NA	Male			20.6	139
6004	No diabetes	33	NA	Male			NA	NA
6140	No diabetes	38	NA	Male	6	42	21.7	65.1
6254	No diabetes	38	NA	Male	5.3	34	30.5	69.9
6095	No diabetes	40	NA	Male	5.9	41	35.5	118.6
6250	No diabetes	40	NA	Male			27.9	NA
6104	No diabetes	41	NA	Male			20.5	55.2
6019	No diabetes	42	NA	Male	5.6	38	31	NA
6168	No diabetes	51	NA	Male	6.2	44	25.2	88.76
6290	No diabetes	58	NA	Male			22.5	85.84
6020	No diabetes	60	NA	Male			29.8	NA
6013	No diabetes	65	NA	Male			24.2	NA
6022	No diabetes	75	NA	Male			30.6	NA
6099	No diabetes	14.2	NA	Male			30	85.56
6153	No diabetes	15.2	NA	Male	5.5	37	20.5	67.75
6098	No diabetes	17.8	NA	Male	4.9	30	22.8	92.1
6073	No diabetes	19.2	NA	Male			36	66.5
6174	No diabetes	20.8	NA	Male			19.5	79.3
6160	No diabetes	22.1	NA	Male	5.2	33	23.9	79.4
6162	No diabetes	22.7	NA	Male			28.9	81.5
6131	No diabetes	24.2	NA	Male			24.8	108.92
6126	No diabetes	25.2	NA	Male			25.1	80.2
6134	No diabetes	26.7	NA	Male			20.1	82.42
6091	No diabetes	27.1	NA	Male	6.3	45	35.6	95.5
6030	No diabetes	30.1	NA	Male			27.1	96.3
6130	No diabetes	5.2	NA	Male			18.5	22.15
6047	No diabetes	7.8	NA	Male	5.5	37	23.9	53.02
6228	T1D	13	0	Male	13.3	123	17.4	NA
6209	T1D	5	0.25	Female				12.5
6247	T1D	24	0.6	Male			24.3	59.77
6052	T1D	12	1	Male			20.3	22.1
6224	T1D	21	1.5	Female			22.8	56.09
6113	T1D	13.1	1.58	Female			24.5	33.5
6063	T1D	4.4	3	Male			23.8	11.1
6087	T1D	17.5	4	Male			21.9	60
6211	T1D	24	4	Female	10.5	91	24.4	NA
6088	T1D	31.2	5	Male			27	32
6195	T1D	19.2	5	Male			23.7	29.8
6212	T1D	20	5	Male	6.4	46	29.1	43.5
6243	T1D	13	5	Male	13.1	120	21.3	29.35
6306	T1D	19	5	Male	10.1	87	24.5	NA
6062	T1D	10.7	6	Male	12.4	112	21.9	18.2
6069	T1D	22.9	7	Male			28.8	55
6070	T1D	22.6	7	Female			21.6	41.6
6143	T1D	32.6	7	Female			26.1	35.7
6148	T1D	17.1	7	Male			23.9	26.36
6245	T1D	22	7	Male			23.2	31.58
6045	T1D	26.4	8	Male			23.1	50.81
6046	T1D	18.8	8	Female			25.2	34.02
6067	T1D	32.6	8	Female			26.8	32
6079	T1D	11.1	8	Female			18.6	29.65
6089	T1D	14.3	8	Male	10.4	90	26	56.8
6265	T1D	11	8	Male			12.9	18.48
6064	T1D	19.6	9	Female			22.6	47.4
6264	T1D	12	9	Female	8.9	74	22	20.35
6049	T1D	15	10	Female			20.8	NA
6207	T1D	16	10	Female			24.4	33.22
6083	T1D	15.2	11	Female			18.4	38.83
6145	T1D	18	11	Male			23.1	42.19
6180	T1D	27.1	11	Male			25.9	36.7
6220	T1D	35	11	Female			27.4	36.86
6152	T1D	29.6	12	Female	11.3	100	30.1	25.25
6175	T1D	42.9	12	Male			19.9	50.4
6051	T1D	20.3	13	Male			22.7	33.79
6026	T1D	22.4	14	Male			24.1	67.3
6076	T1D	25.8	14	Male	8.2	66	18.8	37.32
6119	T1D	27.8	14	Male	8.4	68	19.4	23.4
6081	T1D	31.4	15	Male			28	64.12
6169	T1D	27.6	15	Female	9.5	80	25	38.05
6173	T1D	44.1	15	Male			23.9	38.9
6215	T1D	34	15	Male	8	64	26.6	56.46
6208	T1D	32	16	Female			23.4	27.94
6281	T1D	37	17	Male			37.1	62.79
6077	T1D	32.9	18	Female	12.4	112	22	38.3
6135	T1D	43.5	21	Male			28.7	31.39
6204	T1D	28	21	Male	7.2	55		55.03
6263	T1D	34	21	Male			23.5	51.59
6240	T1D	58	22	Female	6.1	43	28.7	81.77
6061	T1D	28.1	23	Male			22.1	28.6
6266	T1D	30	23	Male	13	119	27.1	51.66
6299	T1D	32	23	Male			31.8	NA
6312	T1D	37	26	Male	9.7	83	27.5	24.4
6033	T1D	40.6	28	Male			24.1	35
6035	T1D	32.1	28	Male			27.1	42.1
6141	T1D	36.7	28	Male			26	49.87
6054	T1D	35.1	30	Female			30.4	29.45
6163	T1D	32.4	30	Male			25.5	41.5
6241	T1D	33	31	Male			18.4	24.92
6128	T1D	33.8	31.5	Female			22.2	26.8
6205	T1D	40	33	Female			22.6	33.61
6150	T1D	41.2	35	Male			25.5	27.14
6258	T1D	39	37	Female	8	64	28.7	32.56
6138	T1D	49.2	41	Female			33.7	99.66
6155	T1D	50	43	Female			26	34.8
6159	T1D	50.8	44	Female			35.5	45.4
6050	T1D	82	50	Male			NA	NA
6078	T1D	59	52	Male			21.6	28.57
6065	T1D	79	56	Female			29	47.6
6086	T1D	71	63	Female			23.6	NA
6068	T1D	72	69	Female			21.9	NA
6066	T1D	78	74	Male			30.9	NA
6085	T1D	89	84	Male			20.3	32.07
