# Supplementary material for: Decreased α-cell mass and early structural alterations of the exocrine pancreas in patients with type 1 diabetes: An analysis based on the nPOD repository
Source: PLoS One. 2018 Jan 19;13(1):e0191528. doi: 10.1371/journal.pone.0191528 (PMC5774815; doi:10.1371/journal.pone.0191528)
Supplement: S1 File — (R) [file pone.0191528.s010.R]

# Utiliser le répertoire d'images comme working directory
setwd("/Volumes/NPOD/tmp/")

# Charger les packages
library("EBImage")
library(methods) # nécessaire pour lancer le script depuis Rscript

vthresholds <- function(xImage,iMode){
  vThresholds=c(1,1,1)
  for (i in seq(1,3)){
    vThresholds[i] = switch(iMode,
      min(xImage[1,,i],xImage[,1,i],xImage[dim(xImage)[1],,i],xImage[,dim(xImage)[2],i]),
      min(xImage[1:5,1:5,i]),
      min(xImage[(dim(xImage)[1]-5):dim(xImage)[1],1:5,i]),
      min(xImage[1:5,(dim(xImage)[2]-5):dim(xImage)[2],i]),
      min(xImage[(dim(xImage)[1]-5):dim(xImage)[1],(dim(xImage)[2]-5):dim(xImage)[2],i]),
      min(min(xImage[1:5,1:5,i]),min(xImage[(dim(xImage)[1]-5):dim(xImage)[1],1:5,i]),min(xImage[1:5,(dim(xImage)[2]-5):dim(xImage)[2],i]),min(xImage[(dim(xImage)[1]-5):dim(xImage)[1],(dim(xImage)[2]-5):dim(xImage)[2],i]))
    )
  }
  return(vThresholds)
}

# Détection du tissu avec une image très compressée
xImage = readImage("tissue_miniature.tif", type="tiff", convert=TRUE)
# vThresholds=vthresholds(xImage)
# xTissue = xImage[,,1]<vThresholds[1] & xImage[,,2]<vThresholds[2] & xImage[,,3]<vThresholds[3]
# writeImage(xTissue, 'tissue.tif')
vArguments=commandArgs(TRUE)
if (length(vArguments) == 0) {
  for (dThreshold in seq(0.8,0.95,by=0.01)){
    xTissue=xImage[,,1]<dThreshold & xImage[,,2]<dThreshold & xImage[,,3]<dThreshold
    writeImage(xTissue, paste('tissue_',format(dThreshold,nsmall=2),'.tif', sep=""))
  }
  for (iMode in seq(1,6)){
    vThresholds=vthresholds(xImage,iMode)
    xTissue=xImage[,,1]<vThresholds[1] & xImage[,,2]<vThresholds[2] & xImage[,,3]<vThresholds[3]
    writeImage(xTissue, paste('tissue_',format(iMode),'.tif', sep=""))
  }
} else {
  if (vArguments[1]<1.0){
    xTissue=xImage[,,1]<vArguments[1] & xImage[,,2]<vArguments[1] & xImage[,,3]<vArguments[1]
    writeImage(xTissue, paste('tissue_',format(vArguments[1],nsmall=2),'.tif', sep=""))
  } else {
    vThresholds=vthresholds(xImage,as.integer(vArguments[1]))
    xTissue=xImage[,,1]<vThresholds[1] & xImage[,,2]<vThresholds[2] & xImage[,,3]<vThresholds[3]
    writeImage(xTissue, paste('tissue_',format(vArguments[1]),'.tif', sep=""))
  }
}
