# Supplementary material for: Decreased α-cell mass and early structural alterations of the exocrine pancreas in patients with type 1 diabetes: An analysis based on the nPOD repository
Source: PLoS One. 2018 Jan 19;13(1):e0191528. doi: 10.1371/journal.pone.0191528 (PMC5774815; doi:10.1371/journal.pone.0191528)
Supplement: S2 File — (R) [file pone.0191528.s011.R]

# Utiliser le répertoire d'images comme working directory
setwd("/Volumes/NPOD/tmp/")

# Charger les packages
library("EBImage")
library(methods) # nécessaire pour lancer le script depuis Rscript

# Détection du tissu acinaire
xImage = readImage("acinaire_miniature.tif", type="tiff", convert=TRUE)
# xAcinaire=!opening(xImage[,,3]>0.85, makeBrush(3, shape='disc'))
# xAcinaire=gblur(xBig,3)[,,1]<0.9
# xAcinaire=xImage[,,3]<0.85
vArguments=commandArgs(TRUE)
if (length(vArguments) == 0) {
  for (dThreshold in seq(0.8,0.95,by=0.01)){
    xAcinaire=xImage[,,1]<dThreshold & xImage[,,2]<dThreshold & xImage[,,3]<dThreshold & ((xImage[,,3]>xImage[,,1] & xImage[,,3]>xImage[,,2]) | (xImage[,,1]-xImage[,,2])>0)
    writeImage(xAcinaire, paste('acinaire_',format(dThreshold,nsmall=2),'.tif', sep=""))
  }
} else {
  xAcinaire=xImage[,,1]<vArguments[1] & xImage[,,2]<vArguments[1] & xImage[,,3]<vArguments[1] & ((xImage[,,3]>xImage[,,1] & xImage[,,3]>xImage[,,2]) | (xImage[,,1]-xImage[,,2])>0)
  writeImage(xAcinaire, paste('acinaire_',format(vArguments[1],nsmall=2),'.tif', sep=""))
}
