# Supplementary material for: Decreased α-cell mass and early structural alterations of the exocrine pancreas in patients with type 1 diabetes: An analysis based on the nPOD repository
Source: PLoS One. 2018 Jan 19;13(1):e0191528. doi: 10.1371/journal.pone.0191528 (PMC5774815; doi:10.1371/journal.pone.0191528)
Supplement: S3 File — (R) [file pone.0191528.s012.R]

# Utiliser le répertoire d'images comme working directory
setwd("/Users/fideline/tmp/")

# Charger les packages
library("EBImage")
library(methods) # nécessaire pour lancer le script depuis Rscript

# Détection du marquage FastRed par zone de 2000*2000 px
lBigs=list.files(pattern='part_.*.tif')
dMarked1=0.
dMarked2=0.
dMarked3=0.
dAll=0.
for (sBig in lBigs){
  xImage = readImage(sBig, type="tiff", convert=TRUE)
  if (colorMode(xImage)==0){
    xMarked=xImage[,]>1
  }
  else{
    xRed=xImage[,,1]>0.7 & xImage[,,2]<0.4 & xImage[,,3]<0.4
    xBrush=makeBrush(101,"disc",TRUE)
    xCandidate=dilate(xRed,xBrush)
    xMarked1 = xImage[,,1]>0.6 & xImage[,,1]-xImage[,,2]>0.1 & !(xImage[,,1]>0.7 & xImage[,,2]>0.7 & xImage[,,3]>0.7) & xCandidate[,]
    xMarked2 = xImage[,,1]>0.6 & xImage[,,1]-xImage[,,2]>0.2 & !(xImage[,,1]>0.7 & xImage[,,2]>0.7 & xImage[,,3]>0.7) & xCandidate[,]
    xMarked3 = xImage[,,1]>0.6 & xImage[,,1]-xImage[,,2]>0.3 & !(xImage[,,1]>0.7 & xImage[,,2]>0.7 & xImage[,,3]>0.7) & xCandidate[,]
  }
  dMarked1= dMarked1+sum(xMarked1)
  dMarked2= dMarked2+sum(xMarked2)
  dMarked3= dMarked3+sum(xMarked3)
  writeImage(xRed, paste('red_',sBig, sep=""))
  writeImage(xCandidate, paste('candidate_',sBig, sep=""))
  writeImage(xMarked1, paste('marked1_',sBig, sep=""))
  writeImage(xMarked2, paste('marked2_',sBig, sep=""))
  writeImage(xMarked3, paste('marked3_',sBig, sep=""))
  dAll=dAll+(dim(xImage)[1]*dim(xImage)[2])
}

dMarked1/dAll
dMarked2/dAll
dMarked3/dAll
