# Supplementary material for: Decreased α-cell mass and early structural alterations of the exocrine pancreas in patients with type 1 diabetes: An analysis based on the nPOD repository
Source: PLoS One. 2018 Jan 19;13(1):e0191528. doi: 10.1371/journal.pone.0191528 (PMC5774815; doi:10.1371/journal.pone.0191528)
Supplement: S4 File — (R) [file pone.0191528.s013.R]

# Charger les packages
library("EBImage")
library(methods) # nécessaire pour lancer le script depuis Rscript

vArguments = commandArgs(trailingOnly = TRUE)
sFilename = vArguments[1]
xImage = readImage(sFilename, type="tiff", convert=TRUE)
sum(xImage)/(dim(xImage)[1]*dim(xImage)[2])
